# Supplementary material for: Safety and Effectiveness of a Peripheral Rheolytic Thrombectomy Catheter in ST-Segment Elevation Myocardial Infarction: A Case Series
Source: J Cardiovasc Dev Dis. 2025 Feb 14;12(2):72. doi: 10.3390/jcdd12020072 (PMC11856912; doi:10.3390/jcdd12020072)
Supplement: Supplementary file 1 [file jcdd-12-00072-s001.zip]

Archive with 3 entries (3 files):
- RheolyticThrombectomy_Video S1.mp4
- RheolyticThrombectomy_Video S2.mp4
- RheolyticThrombectomy_Video S3.mp4
